# Supplementary material for: Cytotoxic T cells are able to efficiently eliminate cancer cells by additive cytotoxicity
Source: Nat Commun. 2021 Sep 1;12:5217. doi: 10.1038/s41467-021-25282-3 (PMC8410835; doi:10.1038/s41467-021-25282-3)
Supplement: Supplementary file 13 — Source Data [file 41467_2021_25282_MOESM13_ESM.zip › source data.xlsx]

## Sheet: Figure 1
Figure S1			1c	Lag phase between serial kills								1d	Population survival															1e		lethal contacts
				1	2	3	4	5	6	≥7			B16F10/OVA		MEC-1/OVA		BLM		MV3		MCF-7		MEC-1/E1A		B16F10					mean	SD
				2.5	1.9	3.8	1.1	1.3	1.9	0.4			0.91	1	0.51	1	0.5	1	17.6	1	22.2	0	24	0	17.63	0			MEC-1/OVA	38.52	19.29
				1.7	2.4	3.8	4.1	2.4	1.05	1.43			2.03	1	2.56	1	17.6	1	15.3	1	22.02	0	24	0	13.96	0			B16F10/OVA	8.62	2.9
				1.78333	0.4	1.60833	0.5	1.075	2.4	1.76			1.45	1	3.72	1	1.2	1	9.3	1	22.15	0	24	0	17.63	0			BLM	27.5	4.95
				1.8	2.1	0.4	0.775	5.3	2.68	5.51			3.35	1	5.05	1	14.8	1	24	1	22.3	0	22.65	0	17.63	0			MV3	4.4	0.99
				1.13	0.79	0.66	2.02	2.07	0.28	7.47			5.33	1	2.85	1	0.1	1	24	1	17.78	1	22.65	0	11.36	0
				0.82	1.98	0.68	1.85	0.54	4.15	0.2			6.98	1	11.13	1	5	1	24	1	21.8	0	22.72	0	9.83	0
				3.26	1.51	4.04	0.44	0.68	0.44	2.2			21.11	1	11.38	1	1.5	1	24	0	20.6	0	22.55	0	10.15	0
				1.53	0.33	1.18	1.53	1.28	4.91	0.54			13.03	1	6.77	1	1.1	1	24	0	21.37	0	22.55	0	15.08	0
				1.13	2.85	1.52	13.09	11.88		5.65			16.17	1	8.33	1	24	1	24	0	21.37	0	22.51	0	15.05	0
				1.38	5.61	8.13	9.08	2.57		0.3			18.17	1	8	1	24	0	4	0	21.7	0	22.43	0	13.79	0
				1.6	2.77	4.56	4.79	6.23		1.6			7.6	1	6.04	1	12.4	0	4.98	1	21.8	0	24	0	15.67	0
				2.73	1.16	1.24	1.88	4.28		0.4			9.72	1	1.18	1	12.4	0	17.1	0	22.3	0	24	0	16.83	0
				2.61	1.86	1.43	1.01						6.88	1	4.97	1	11.2	0	22	0	21.58	0	20.83	0	17.63	0
				3.5	1.3	0.9	0.3						21.53	1	2.71	1	12	0	20.09	1	18.88	0	20.83	0	17.63	0
				3.7	1.4	3.7	1.8						0.38	1	5.56	1	12.4	0	21.98	1	20.62	0	17.24	1	6.33	0
				2.2	1.9	0.8	1.2						1.07	1	0.9	1	12.4	0	15	0	20.55	0	17.37	0	14.26	0
				0.6	1.4	1.2	0.4						8.89	1	7.06	1	11.2	0	1.87	1	22.23	0	20.56	0	17.55	0
				1.5	0.6	0.1	0.4						2.77	1	1.83	1	12	0	18.47	1	22.15	0	19.98	0	17.55	0
				1.4	1.7	0.8	3.6						4.54	1	3.13	1	12.7	0			22.1	0	19.88	0	17.18	0
				1.2	0.2	3.6	0.4						9.29	1	1.71	1	0.86	1			22.25	0	19.73	0	16.32	0
				1.4	2.9	0.6	2.40833						15.87	1	4.93	1	0.88	1			22.12	0	19.47	0	10.74	0
				1.6	3	1.4	0.933333						22.99	1	5.94	1	0.37	1			22.12	0	18.54	0	11.02	0
				0.7	0.9	1.2							19.7	0	5.3	1	20.08	1			19.97	0	17.99	0	17.63	0
				2.7	1.2	0.6							21.3	0	4.91	1	5.45	1			20.05	0	17.96	0	3.91	0
				1.2	2.8	1.4							21.9	0	4.34	1	6.25	1			20.03	0	17.88	0	9.61	0
				2.6	2.6	4.5							11.6	0	1.16	1	3.64	1			19.72	0	17.83	0	16.34	0
				4.5	1.3	0.7							22.2	0	1.81	1	20.39	1			21.57	0	16.45	0	1.38	0
				3.5	3								19.6	0	0.59	1	1.62	1			21.23	0	16.33	0	16.78	0
				0.9	3.5								24	0	0.83	1					20.98	0	16.23	0	16.41	0
				2.5	2.8								3.8	0	3.6	1					20.73	0	16.06	0	16.99	0
				0.4	2.6								24.1	0	3.88	1					20.6	0	16.04	0	16.83	0
				1.8	1.3										21.23	0					20.35	0	16	0	17.3	0
				4.5	3																20.12	0	15.6	0	17.18	0
				0.9	3.8																19.98	0	15.41	0	17.18	0
				2.5	0.608333																19.73	0	15.34	0	16.83	0
				0.4																	19.73	0	15.17	1	17.21	0
				1.8																	19.4	0	21.09	0	17.2	0
				2.00833																	19.33	0	21.09	0	13.89	0
				1.85																	19.08	0	20.92	0	6.99	1
																					18.83	0	20.81	0	16.32	0
																					18.33	0	20.67	0	15.58	0
																					18.02	0	20.29	0	14.37	0
																					17.87	0	20.23	0	13.92	0
																					17.62	0	20.2	0	7.64	0
																					17.37	0	20.18	0	16.57	0
																					17.23	0	20.16	0	5.83	1
																					16.85	0	20.13	0	17.63	0
																					16.62	0	20.11	0	13.3	0
																					16.62	0	20.02	1	21.71	0
																					16.48	0	24	0	7.47	0
																					22.3	0	19.99	0	22.09	0
																					22.3	0	13.12	0	21.89	0
																					22.3	0	12.75	0	21.86	0
																					19.77	0	12.75	0	21.78	0
																					21.67	0	11.82	0	21.89	0
																					21.92	0	11.67	0	7.12	0
																					22.3	0	8.83	0	21.46	0
																					22.23	0			13.53	0
																					22.15	0			21.93	0
																					20.77	0			21.68	0
																					20.27	0			21.55	0
																					19.93	0			21.21	0
																					19.7	0			21.24	0
																					19.38	0			21.77	0
																					21.17	0			21.58	0
																					21.17	0			20.96	0
																					20.13	0			21.86	0
																					17.9	0			21.89	0
																					20.83	0			21.18	0
																					21.85	0			22.11	0
																					22.3	0			22.05	0
																					21.55	0			21.24	0
																					21.53	0			24	0
																					21.37	0			24	0
																					21.83	0			22.72	0
																					21.33	0			22.52	0
																					19.97	0			24	0
																					19.8	0			23.99	0
																					19.8	0			24	0
																					18.72	0			24	0
																					17.95	0			24	0
																					18.82	0			23.09	0
																					18.35	0			24	0
																					18.3	0			24	0
																					18.05	0			24	0
																					17.82	0			24	0
																					17.45	0			8.78	0
																					17.15	0			24	0
																					22.08	0			24	0
																					22.08	0			23.56	0
																					21.42	0			24	0
																					20.48	0			23.83	0
																					20.1	0			23.63	0
																					19.67	0			20.63	0
																					19.43	0			19.93	0
																					19.43	0			21.3	0
																					18.98	0			19.72	0
																					18.6	0			21.81	0
																					17.9	0
																					16.55	0
																					19.63	0
																					19.63	0

## Sheet: Figure 2
Figure 2			2b	Damage-inducing events (%)							2c	Recovery time				2d	Recovery rate (%)
				GCaMP6s	prf -/-	NLS-GFP	prf -/-	53BP1	prf -/-			GCaMP6s	NLS-GFP	53BP1			GCaMP6s	NLS-GFP	53BP1
				41.67	5.13	16	0	41.9	5.13			31	0.367	630			83.33	84	92.3
				26.76	3.03	6.3	3.33	33.3	7.32			65	0.367	120			88	83	33.3
				51.55	3.45	29.4	3.23	28.6	4.7			83	0.367	288			96	71	100
				35.21		11.86		48.3				103	2.017	246			78.95	97	64.3
				33.33		24.39		25				61	9.167	396			89.13	75	33.3
								60				43	6.967	54
												68	5.5	1038
												56	5.867	108
												22	8.067	60
												38	0.917	660
												247	2.567	582
												12	7.15	216
												30	0.183	504
												9	1.1	270
												163	0.367	102
												4	0.367	114
												7	0.367	414
												10	0.367	456
												55	0.367	1086
												10	0.183	264
												20	0.55	240
												50	0.367	162
												48	0.733	90
												44	0.733	18
												4	0.917	192
												26	0.367	516
												222	0.55	354
												57	0.183	132
												75	1.467	942
												71	0.733	150
												368	1.1	54
												59	1.833	402
												23	0.733
												32	0.733

## Sheet: Figure 3
Figure 3			3a	Contacts triggering CTL Ca2+ events (%)					3c	Contacts triggering Ca2+ (%)
				MEC-1	MEC-1/OVA	B16F10	B16F10/OVA			OT1 CTL	B16F10/OVA
				0	85.9649	3.1746	84.1			75	27.27
				1.49254	90.1639	1.75439	80.85			85	50
				1.36	86.2	1.98	76			81.48	43.75
										86.67	45.45

## Sheet: Figure 4
Figure 4			4a	Single vs multi-CTL kills (%)				4b	CTL engaged		4c	Time until 1st perforin event (min)			4d		Time between serial perforin events											4e	Perforin events / single CTL contact			4f	Time between events		Number of events
					single	multiple			before apoptosis			B16/OVA	MEC-1/OVA				B16F10/OVA					MEC-1/OVA							B16F10/OVA	MEC-1/OVA			B16	MEC-1	B16	MEC-1
				MEC-1/OVA	32.1	67.9			2			1	2.02			Events	1-2	2-3	3-4	4-5	5-6	1-2	2-3	3-4	4-5	5-6			2	33			17.4	6	2	33
				B16F10/OVA	8	92			2			10	0.73				17.4					6	2.5	1.3	5.5	8			2	7			1.1	9.8	2	7
				BLM	33.3	66.7			2			15	19.62				1.1					9.8	1.8	5	8	4.3			4	4			12.3	1	4	4
				MV3	0	100			3			7	14.67				12.3	5.5	3.3			1	0.8	1.8					3	4			1.7	3.8	3	4
									5			7	4.77				1.7	5.3				3.8	1.3	13.3					3	2			4.2	29	3	2
									1			25	7.33				4.2	28.8				29							5	2			17.4	27.3	5	2
									3			19	2.2				17.4	37.4	15.8	4		27.3							5	2			16.8	4.5	5	2
									4			30	10.82				16.8	19.4	2	19.2		4.5							2	2			5	21.3	2	2
									5			59	0.18				5					21.3							3	2			4.1	8.5	3	2
									2			260	3.48				4.1	11.1				8.5							2	2			2.7	10.8	2	2
									2			0	16.87				2.7					10.8							2	3			20.4	3.3	2	3
									8			15	1.65				20.4					3.3	6						2	3			8.5	3.3	2	3
									8			15	2.57				8.5					3.3	1.5						2	13			110.1	2	2	13
									1			41	6.97				110.1					2	1	11.8	7	5			2	3			19.5	9.8	2	3
									3			12	3.85				19.5					9.8	4.8						3	2			93.6	18.3	3	2
									3			19	0.92				93.6	26.4				18.3							3	2			11.9	5	3	2
									7			42	0.55				11.9	2.4				5							5	2			1.5	47.3	5	2
									2			52	5.13				1.5	3.3	10	4.6		47.3							2	2			68	1.8	2	2
									2			2	0.18				68					1.8							3	2			14.1	1.7	3	2
									4			9	2.38				14.1	24.3				1.7							6	2			172	3.1	6	2
									3			10	6.23				172	32.7	27.5	114.2	53.7	3.1							6	2			4.6	3.9	6	2
									2			61	5.32				4.6	10.2	81.3	1.1	3	3.9							2	2			10	8.1	2	2
									5			3	2.93				10					8.1							4	2			17.6	5.3	4	2
									9			2	0.92				17.6	84.1	120.7			5.3							4	7			41.4	9	4	7
									9			18	14.85				41.4	91.7	41.2	53.7		9	4.4	2.8	2.9	4.6			1	4			5.3	2.4	1	4
									1			8	2.75									2.4	7	1.5					1	12			28.8	12.5	1	12
									1			4	20.53									12.5	2.9	8.4	5.7	1.8			1	6			37.4	2.9	1	6
									1			9	1.25									2.9	3.5	1.1	10.3	7.9			1	11			19.4	9.9	1	11
									2			8	48.25									9.9	1.8	7.3	8.3	7.9			1	3			11.1	16.9	1	3
									2			12	1.5									16.9	16.3						1	6			26.4	16.3	1	6
									1			46	3.25									16.3	5.1	2.4	11	7.2			1	1			2.4	1.3	1	1
									1			11	3.25																1	1			3.3	5.5	1	1
									4			8	0.5																1	1			24.3	8	1	1
									2			30	12.25																1	1			32.7	6	1	1
												9	0.75																1	1			10.2	1.5	1	1
												20	23																1	1			84.1	6	1	1
												10	19																1				91.7	3	1
												3	3.25																1				5.5	1	1
												4	11.25																1				3.3	6.8	1
												23	12																1				15.8	5	1
												11	20																1				2	3.8	1
												9	3.5																1				10	2	1
												132	2																1				27.5	1	1
												26	1																1				81.3	12.5	1
												14	5																1				120.7	2	1
												10	10.75																1				41.2	2.8	1
												10	78.75																1				4	3.8	1
												9	12.5																1				19.2	1	1
												88	61.75																1				4.6	2.8	1
												7	34.5																1				114.2	1.8	1
												13	88.25																1				1.1	1.8	1
												20	17.25																1				53.7	1.8	1
												96																	1				3	1.8	1
												17																	1					1.3	1
												100																	1					1.8	1
																																		1.5
																																		2
																																		2
																																		15.3
																																		4.3
																																		2.5
																																		1.8
																																		0.8
																																		1.3
																																		6
																																		1.5
																																		1
																																		4.8
																																		4.4
																																		7
																																		2.9
																																		3.5
																																		1.8
																																		16.3
																																		5.1
																																		5
																																		1.8
																																		13.3
																																		11.8
																																		2.8
																																		1.5
																																		8.4
																																		1.1
																																		7.3
																																		2.4
																																		8
																																		7
																																		2.9
																																		5.7
																																		10.3
																																		8.3
																																		11
																																		4.3
																																		5
																																		4.6
																																		1.8
																																		7.9
																																		7.9
																																		7.2
																																		21.8
																																		12
																																		5.7
																																		3.5
																																		0.9
																																		2.5
																																		1.8
																																		18.3
																																		1.5
																																		14
																																		21.5
																																		0.9
																																		5
																																		0.7
																																		12.1
																																		4
																																		23.7
																																		2.2
																																		11.9
																																		2

## Sheet: Figure 5
Figure 5			5b	perforin events prior to the last one									5c	perforin events prior to the last one									5e	left panel			right panel
				0		1		2		≥3				0		1		2		≥3				B16F10/OVA			CTL in contact
				Time (h)	survival	Time (h)	survival	Time (h)	survival	Time (h)	survival			Time (h)	survival	Time (h)	survival	Time (h)	survival	Time (h)	survival			ET ratio	Killing efficiency		ET 1:2	ET 1:16
				0.166667	0.952381	0.273333	0.947368	0.09	0.857143	0.25	0.666667			0	0.857143	0	0.909091	0	0.8	0.00563395	0.974359			1	96.0174	95.1534	2	1
				0.35	0.904762	0.463333	0.894737	0.223333	0.714286	0.26	0.333333			0.343629	0.857143	0.00690685	0.909091	0.280192	0.8	0.0974428	0.948718			2	75.8698	85.5577	2	1
				0.61	0.857143	0.466667	0.842105	0.296667	0.571429	11.81	0.333333			0.700005	0.714286	0.195189	0.818182	1.28172	0.6	0.118686	0.923077			4	47.0889	57.9234	2	1
				1.11667	0.857143	1.21	0.842105	0.35	0.428571	0.0466667	0.923077			0.76966	0.571429	0.236887	0.727273	1.36426	0.4	0.259825	0.897436			8	19.2104	32.2455	3	2
				2.51667	0.857143	1.31333	0.842105	1.20667	0.285714	0.0833333	0.769231			1.25997	0.428571	0.562539	0.636364	1.51427	0.2	0.341573	0.871795			16	9.20607	23.697	5	2
				3.33667	0.803571	1.36333	0.842105	3.81333	0.285714	0.13	0.692308			1.78019	0.285714	0.67408	0.545455	4.87667	0.2	0.345824	0.846154			32	4.43384	4.35947	1	1
				4.27667	0.803571	1.80333	0.842105	13.95	0.285714	0.156667	0.615385			2.12634	0.142857	1.2248	0.454545			0.372133	0.820513						3	1
				4.90667	0.803571	2.04	0.77193			0.22	0.538462			8.3	0.142857	1.23013	0.363636			0.431476	0.794872						4	4
				7.06667	0.803571	2.65	0.77193			0.333333	0.538462					1.64333	0.363636			0.529329	0.769231						5	2
				7.11333	0.803571	4.21	0.77193			0.356667	0.448718					2.48685	0.242424			0.541474	0.74359						2	1
				10.8833	0.803571	5.01667	0.77193			0.43	0.358974					3.13098	0.121212			0.567078	0.717949						2	2
				10.9567	0.803571	5.07333	0.77193			0.456667	0.269231					3.26667	0.121212			0.771985	0.692308						8	1
				11.2	0.803571	5.13667	0.77193			1.79667	0.269231									0.831448	0.666667						8	2
				11.4433	0.803571	6.92	0.77193			4.60667	0.269231									0.872908	0.641026						1	3
				11.7867	0.803571	7.38667	0.77193			4.91333	0.269231									1.01847	0.615385						3	2
				11.9667	0.803571	8.67333	0.77193													1.03333	0.615385						3	2
				15.81	0.803571	10.6933	0.77193													1.09667	0.615385						7	1
				16.1233	0.803571	15.85	0.77193													1.12047	0.587413						2	2
				16.49	0.803571	23.02	0.77193													1.16087	0.559441						2	1
				22.76	0.803571															1.28535	0.531469						4	4
				23.4167	0.803571															1.3	0.531469						3	1
																				1.34056	0.501943						2	1
																				1.34333	0.501943						5
																				1.39667	0.501943						9
																				1.41067	0.46848						9
																				1.44552	0.435017						2
																				1.60333	0.435017						3
																				1.62596	0.398765						2
																				1.99565	0.362514						3
																				2.27667	0.362514						3
																				3.20667	0.362514						4
																				3.62333	0.362514						2
																				3.94333	0.362514						1
																				4.29	0.362514						5
																				4.83333	0.362514						1
																				4.97333	0.362514						2
																				5.26333	0.362514						1
																				5.28507	0.181257						2
																				7.18333	0.181257						3
																											2
																											2

## Sheet: Figure 6
Figure 6			6a	day 6-3	day 9-6	day 13-10		6b	ET ratio vs apoptosis							6c	multiple		single			6f	contact duration			6h	Ca2+ inducing contacts (%)			6i	Ca2+ events per target cell
				9.434	9	17			ET ratio	center	ET ratio	edge	ET ratio	invasion			lethal	nonlethal	lethal	nonlethal			edge	invasion			edge	invasion			invasion	edge
				11.045	1	4			15	6.8	67	11.3	4	108.3			176	170	106	22			13.7	3.7			7.7	36.4			6	0
				52.154	3	27			16	5.5	58	3.4	6	43.1			86	130	58	14			27.7	3.3			5.3	21.1			3	2
				54.083	2	23			38	4.7	185	0.5	18	57.5			122	120	172	12			7.3	10			6.4	19.4			0	0
				17.692	2	30			22	2.9	188	0.5	6	21.3			124	70	86	14			3.5	7							0	0
				30.414	8	20			80	0	177	1.1	10	80			32	136	8	64			0.8	5.3							0	0
				33.287	6	1			29	1.4	59	0	8	15.6			222	252	132	12			5.8	6							0	0
				79.511	1.414	28			111	0	161	0.6	15	15.3			26	42		20			3.2	15.5							2	0
				3.606	11.18	26			13	7	76	0.7	14	50			138	234		6			4.7	10.2							3	0
				1	7.28	51			17	4.7	12	2.1	4	50			70	46		170			29.2	13.3							0	0
				7.28	12.042	49			47	0.7	12	8.1	7	22.2			90	276		38			13.5	6.2							0	0
				61.392	4	61			93	1.1	36	2.8	36	25			88	100		34			33.3	7.5							1	0
				121.458	10.44	49			162	0	10	6.7	6	16.7			8	18		114			10.3	8.7							3	0
				83.63	11.314	54			51	2.6	9	5.4	25	16			94	112					5.8	3.8							0	0
				136.312	15.297	54			23	0	15	5.4	14	30.2			170	146					15.8	54.8							0	0
				116.245	24.083	69			70	0.7	14	3.7					130	98					6.8	6.8							0	0
				7	2.236	72			145	0	53	0					76	12					3.7	6.3							1	1
				101.39	9.22	69			156	0.6	17	3.3					120	38					10	2.3							2	0
				81.786	10	83			22	4.6	68	1					62	74					2.3	2.2							0	1
				61.131	7	76			17	3.2	181	1.1					70	110					3.5	20.2							22	1
				116.155	1.414	68			12	0.8	88	0					136	90					7.7	2.2							8
				22.472	6.708	39			16	3.5	72	1.4					40	260					3	11.3							0
				73.682	27.514	7			30	2.5	21	1.6					60	108					9.2	20.5							2
				9.487	37.656	81			25	1.6	10	4.7					120	20					33.3	5.2
				38.484	19.698	86			16	51.2	29	11.2					252	212					33.3	7
				72.035	30.414	1			6	18.4	99	3					42	24					33.3	44.8
				54.12	36.674	89			17	1.3	25	6.1					234	224					3.8	5.3
				58.523	48	97			37	1.1	27	6.2					46	150					2.2	6.5
				171.773	31.016	83			62	0	73	1.4					276	78					4.7	2.5
				113.159	33.601	98			178	1.7	37	4.1					412						5.5	4
				39.408	20.125	90			162	1.2	76	4.6					100						1.8	3.3
				190.673	30.414	5			50	1.3	55	5.5					18						2	11.7
				87.006	5.657	90			26	1	72	4.2											2.3	7.3
				65.856	16	28			79	0.6	36	25											2	12.8
				87.864	41.593	111			43	0	54	3.7											1.3	5.7
				73.593	13.892	65			220	2.7	141	5											1.5	26.2
				64.14	57	17			72	1.4	62	1.6											13.3	2.3
				89.095	21.587	113			101	1.5	115	2.6											2.3	14.8
				133.899	52.326	1			68	1	129	1.6											1.2	17.5
				62.682	60.299	104			36	0.6	77	1.9											3	12.8
				70.178	35.847	113			24	0	84	1.8											1.8	39.3
				81.271	66.129	84			62	0	158	3.8											11.8	18.2
				44.102	17.088	124			189	2.1	85	1.2											3.3	3.8
				31.257	22.672	96			203	1													2.3	7.8
				114.612	51.01	36			223	0.4													9.3	3.3
				133.754	28	130			186	0.5													1	4.8
				85.563	14.142	117			207	0.5													9.8	8.8
				57.723	34.886	123			38	1.1													2.3	4.7
				51.546	15.264	131			41	2.5													3.8	19.2
				79.812	6	40			213	0.5													3.3	13.8
				102.201	39.623	104			63	1.6													8.3	11.8
				97.622	23.022	119			190	1.1													4.3	3
				140.801	5	126			109	1.4													2.7	4.5
				84.386	61.612	64			167	1.2													13	6.2
				220.925	10.77	91			215	1.4													8.2	17.2
				36.878	12	139			105	1.4													12.7	18.3
				20.518	17.804	135			203	2													17.7
				97.499	85.376	125			35	3.8													2.7
				191.384	36.401	12			36	2.2													12.7
				53.759	27.459	26			8	4.1													6.5
				123.649	104.848	139			8	2.9													13.5
				57.28	32.249	131			25	0.5													0.8
				71.701	52.612	126			23	1.1													2.8
				112.161	22.804	145			37	1.4													3
				169.331	17.263	138			38	1.3													14.2
				58.31	67	133			113	0.9
				23.77	2	146			28	1.2
				78.746	43.566	132			13	2.5
				72.45	5	138			21	1
				169.759	20.224	7			49	2.6
				107.331	106.569	148			204	0.5
				177.722	35.693	94			92	3.3
				66.212	67.119	152			107	0.9
				104.623	82.492	135			260	1.9
				70.007	76.551	39			41	2
				66.708	21.932	25			80	1.9
				65	29	59			132	0
				69.635	130.863	143			156	4.5
				74.027	104.005	142			104	2.4
				189.283	81.841	80			194	3.1
				142.58	19.416	159
				92.801	79.555	131
				67.882	146.294	155
				62.177	25.612	155
				55.218	140.428	150
				41.11	115.832	57
				67.476	42.638	8
				63.032	147.628	147
				41.869	16	32
				178.398	35.735	151
				49.396	31.145	4
				83.199	81.688	37
				65	33.015	160
				48.052	149.188	136
				24.515	100	156
				65.008	6.403	34
				35.228	82.807	57
				33.615	176.139	175
				37.537	32.696	159
				73.498	46.174	93
				165.097	152.463	72
				32.45	189.781	176
				53.852	184.889	162
				49.396	80.006	117
				21.932	91.022	54
				182.124	124.197	171
				50.99	116.932	111
				158.354	203.295	180
				93.408	204.688	170
				144.9	194.165	167
				145.437	53.759	182
				100.896	71.784	138
				141.113	166.931	19
				118.119	14.765	2
				73.11	32.388	1
				108.688	4.123	177
				99.368	141.209	164
				45.88	40.804	190
				52.154	165.738	188
				46.615	4.243	72
				96.747	215.205	193
				100.955	185.367	172
				34.234	11.662	181
				31.575	171.213	18
				33.615	135.03	60
				26	204.714	26
				83.241	143.024	185
				39.408	89.811	197
				67.067	154.829	190
				51.42	227.139	119
				151.212	208.694	190
				152.611	62.426	149
				59.034	221.38	25
				123.879	126.254	196
				8.062	186.207	65
				151.162	33.121	139
				138.405	181.177	86
				10.05	109.659	110
				11	161.443	60
				61.294	236.212	103
				67.119	70	206
				9.487	97.637	199
				43.046	173.528	177
				52.924	26.833	163
				88.51	241.599	97
				46.573	17.692	194
				12.083	219.791	176
				53.254	74.653	50
				26.173	60.008	138
				100.96	239.719	212
				63.325	251.048	200
				40.249	134.97	150
				67.052	28	207
				81.253	23.601	109
				75.928	221.298	87
				4.472	204.287	93
				87.801	79.429	72
				91.088	188.064	31
				75.432	244.168	152
				78.772	38.601	209
				36.878	117.034	14
				25.239	146.578	208
				19.105	15.297	181
				67.956	22.472	136
				70.831	114.769	220
				68.118	156.208	217
				17.72	194.99	48
				52.631	119.553	172
				57	138.058	215
				48.166	221.387	79
				50.16	21.095	207
				43.681	1	11
				53.009	265.096	227
				19	255.409	33
				41.11	234.974	171
				32.527	22.091	222
				26.683	40.311	82
				-43.829	163.233	64
				-5.657	190.158	120
				-9.434	1.414	210
				0	273.386	181
				0	231.244	89
				-22.804	23.259	171
				-10.296	253.734	184
				-28.425	220.783	137
				-23	33.615	196
				-63.151	1	135
				0	124.531	229
					217.442	228
					237.697	238
					113.534	234
					59.666	219
					230.653	197
					206.039	155
					79.981	132
					21.378	30
					4.123	109
					9.434	126
					219.764	47
					274.612	17
					119.101	101
					85.147	236
					5	234
					262.835	102
					167.869	90
					102.044	143
					236.846	210
					9.899	202
					232.8	245
					12	247
					80.112	181
					5	35
					237.655	245
					50.774	209
					20.248	188
					110.422	143
					147.801	194
					1	86
					154.935	217
					241.599	62
					4	14
					72.367	131
					140.698	162
					251.39	53
					179.011	257
					114.28	255
					257.124	226
					228.079	258
					145.031	253
					91.022	2
					224.109	214
					159.013	235
					269.002	122
					261.513	205
					132.382	69
					72	123
					233.24	184
					201	254
					10.63	262
					18	221
					138.232	49
					170	86
					84	87
					204.834	149
					283	62
					184.318	111
					266.008	265
					1.414	182
					281.221	195
					76.236	208
					92.195	162
					211.085	175
					183.831	245
					235.136	199
					251.127	27
					198.588	71
					156.924	135
					76.243	62
					224.984	11
					17.117	279
					242.002	282
					27.295	237
					265.771	182
					110.164	259
					278.548	140
					158.07	26
					62.266	208
					241.052	147
					208.471	64
					274.117	123
					190.822	43
					125	71
					264.367	149
					282.469	165
					246.059	202
					222.612	142
					92.892	13
					178.508	249
					267.434	276
					7.616	283
					33.015	57
					169.098	246
					257.955	266
					236.516	287
					38.328	250
					223.222	144
					254.026	136
					185.852	87
					292.494	183
					214.161	215
					279.544	67
					272.068	295
					260.357	259
					149.693	19
					222.948	158
					248.6	224
					237.245	166
					167.61	233
					248.117	195
					136	175
					68.964	12
					214.22	4
					233.735	133
					113.811	100
					285.727	273
					280.08	293
					182.705	299
					215.372	40
					298.839	155
					293.22	158
					248.244	32
					191.003	129
					256.889	18
					115.07	145
					270.769	175
					178.354	252
					188.725	77
					246.221	60
					230.79	168
					280.08	59
					273.543	308
					124.776	223
					157.385	115
					237.245	179
					299.923	245
					114.983	310
					287.446	220
					255.163	272
					245.862	151
					271.693	280
					273.125	5
					276.4	137
					236.394	205
					176.876	88
					205.507	163
					174.771	206
					193.499	27
					258.863	293
					280.777	307
					5.831	174
					269.846	76
					261.565	53
					153.574	7
					249.359	259
					282.661	184
					220.629	118
					203.002	150
					151.796	273
					185.432	196
					280.863	33
					24.515	323
					202.094	135
					273.408	241
					184.391	231
					178.941	224
					263.706	210
					257.189	121
					247.73	255
					254.71	248
					223.6	47
					169.056	311
					175.866	120
					271.533	80
					270.148	180
					155.193	269
					230.489	3
					267.421	102
					273.247	275
					154.392	146
					19.723	117
					207.234	62
					237.36	256
					72.111	175
					128.25	42
					182.176	271
					191.167	282
					284.29	222
					156.263	239
					95.258	71
					174.977	299
					258.681	197
					235.034	171
					161.05	190
					195.041	334
					199.023	168
					273.233	129
					280.264	96
					248	229
					271	250
					271.737	100
					175.454	22
					285.577	112
					274.04	163
					77.006	240
					267.043	204
					164.027	120
					182.044	269
					276.045	276
					127.581	264
					230.222	150
					190.436	18
					71.344	251
					235.637	240
					145.798	94
					275.772	3
					185.327	230
					281.837	190
					217.332	34
					288.42	279
					224.611	143
					164.915	73
					112.752	85
					248.131	92
					272.47	144
					212.925	180
					136.165	103
					127.534	206
					178.126	265
					284.703	332
					283.783	77
					200.325	190
					229.212	236
					14	219
					219.538	142
					162.607	346
					174.428	229
					238.872	206
					280.959	11
					191.525	166
					267.978	87
					245.098	284
					279.836	38
					253.842	322
					144.845	191
					87.664	166
					227.108	143
					222.2	266
					133.664	124
					275.224	304
					287.265	181
					219.064	155
					15.264	72
					147.139	53
					122.102	151
					214.348	303
					195.479	127
					129.877	282
					196.163	314
					252.293	82
					227.554	354
					151.327	23
					133.282	1
					214.255	201
					236.907	336
					139.807	222
					255.431	98
					198.305	103
					214.462	249
					143.199	349
					222.946	296
					266.721	255
					243.288	182
					192.567	337
					270.485	231
					198.013	287
					258.382	135
					201.896	170
					217.61	266
					159.022	27
					163.683	47
					176.706	71
					202.233	95
					251.098	287
					124.471	186
					217.83	146
					218.799	114
					184.272	208
					259.409	336
					210.737	226
					288.6	368
					267.86	153
					177.767	125
					167.872	139
					245.459	274
					23.259	90
					193.215	69
					235.491	59
					136.945	317
					138.452	212
					206.874	340
					178.734	356
					219.738	155
					222.056	173
					2.236	19
					201.259	185
					217.424	290
					213.338	144
					257.235	315
					187.107	248
					221.382	58
					237.211	358
					175.231	298
					215.133	47
					272.855	142
					264.093	152
					205.529	117
					195.686	244
					257.816	367
					277.95	337
					219.791	5
					152.398	107
					265.092	234
					242.786	283
					290.245	242
					174.797	177
					221.678	24
					151.486	200
					242.539	213
					216.622	351
					271.641	329
					206.603	33
					263.129	75
					241.019	108
					235.376	138
					275.683	169
					81.222	103
					290.837	264
					233.077	217
					205.38	191
					271.901	328
					217.883	306
					78.102	236
					230.411	58
					250.839	304
					156.554	342
					195.788	366
					114.337	114
					184.101	240
					280.829	296
					263.547	382
					233.452	101
					27.785	116
					271.901	316
					258.095	369
					266.413	99
					44.777	61
					266.745	135
					264.909	8
					114.337	261
					214.227	287
					125.196	379
					46.53	361
					245.226	333
					199.409	61
					71.561	44
					170.391	296
					240.508	241
					239.616	247
					53.038	151
					25.495	82
					22.627	44
					83.487	152
					236.415	249
					113.265	327
					72.402	225
					21.095	169
					114.769	226
					84.172	87
					130.633	316
					202.744	273
					51.088	168
					4.123	136
					94.032	282
					13.153	358
					150.426	287
					91.302	106
					22.361	139
					18.788	365
					46.011	301
					18.028	317
					133.405	117
					13	158
					175.071	186
					169.056	194
					173.046	132
					86.006	138
					59.059	251
					81.413	396
					43.324	179
					142.948	167
					15.62	88
					140.872	313
					20.248	263
					52.393	391
					139.743	1
					99.705	10
					67.119	99
					16.155	73
					11.402	233
					76.837	277
					115	88
					111.803	61
					54.562	172
					9	196
					95.854	339
					49.396	196
					23.431	388
					5	355
					35	268
					61.4	67
					21.401	33
					69	282
					42.485	174
					66	153
					45.88	88
					54.148	117
					32.757	331
					49	215
					52.811	343
					38.419	238
					43	214
					46.174	204
					31.78	182
					27	396
					7.81	45
					2.236	363
					5.657	55
					9	327
					-157.648	166
					-186.85	350
					-181	257
					-193.003	233
					-156.109	126
					-183.371	321
					-144.007	376
					-200.609	191
					-189.042	145
					-141.128	149
					-184.808	277
					-190.515	294
					-188.311	351
					-170.836	295
					-194.427	35
					-152.542	335
					-178.997	90
					-168.514	370
					-169.047	224
					-131.061	242
					-197.223	372
					-190.539	308
					-181.157	276
					-559.697	63
					-184.166	210
					-189.694	46
					-178.885	363
					-159.028	78
					-220.64	62
					-215.678	337
					-297.605	355
					-321.89	180
					-159.891	107
					-377.763	399
					-170.792	285
					-149.459	1
					-171.759	184
					-167.314	402
					-155.271	317
					-188.064	362
					-171.231	144
					-150.785	334
					-140.428	77
					-249.147	212
					-268.427	381
					-159.625	163
					-164.539	312
					-133.297	256
					-164.806	328
					-97.129	126
					-517.487	98
					-125	50
					-129.865	279
					-134.104	280
					-98.615	348
					-404.712	352
					-212.05	208
					-122.016	115
					-101.39	124
					-157.013	291
					-132.774	270
					-158.644	86
					-126.574	162
					-255.635	261
					-151.288	388
					-92.195	404
					-330.893	237
					-146.537	363
					-111.615	325
					-98.615	224
					-165.846	112
					-348.283	309
					-118.849	8
					-139.943	81
					-166.184	325
					-125.706	284
					-105.546	144
					-119.971	54
					-144.586	219
					-116.469	249
					-135.004	214
					-351.592	280
					-107.056	111
					-240.47	212
					-390.346	197
					-154.935	378
					-119.971	332
					-340.442	24
					-65.307	250
					-147.597	361
					-104.048	290
					-63	145
					-135	65
					-116.039	342
					-86.406	103
					-99.725	133
					-91.548	47
					-100.344	311
					-380.406	377
					-289.664	356
					-121.696	206
					-229.617	276
					-52.173	170
					-107.201	112
					-122.654	240
					-203	383
					-205.798	126
					-94.34	310
					-75.69	14
					-101.98	68
					-366.542	265
					-161.471	11
					-88.64	302
					-46.239	352
					-64.327	282
					-70.838	214
					-35.693	86
					-72.471	154
					-370.309	218
					-55.073	234
					-299.897	114
					-63.953	248
					-125.252	321
					-49.01	294
					-66.408	241
					-53.141	102
					-307.885	145
					-38.079	323
					-198.806	407
					-113.071	392
					-104.043	340
					-82.68	149
					-151.855	81
					-59.481	260
					-442.764	268
					-209.057	379
					-48.466	399
					-274.361	327
					-333.928	12
					-51.43	302
					-435.222	81
					-130.924	177
					-50.774	279
					-37	369
					-62.097	308
					-33	189
					-24.698	345
					-70.859	404
					-8	381
					-33.242	201
					-202.921	331
					-41.629	365
					-417.714	265
					-124.342	102
					-24.515	122
					-27.019	129
					-45.891	306
					-21	343
					-112.645	287
					-131.4	231
					-391.724	148
					-28.231	37
					-122.348	151
					-217.412	353
					-16	242
					-31.113	330
					-22.091	182
					-54.452	247
					-28.636	258
					-12	239
					-50	261
					-386.588	78
					-66.708	378
					-37.643	328
					-30	341
					-193.6	197
					-6	129
					-397.756	215
					-256.035	343
					-20.616	282
					-25.962	110
					-410.466	204
					-28.636	320
					-76.322	378
					-81.413	302
					-40	353
					-26.42	246
					-6.403	240
					-12.042	362
					-386.095	44
					-365.978	82
					-19.416	385
					-77.833	370
					-16.125	285
					-4.243	168
					-5	62
					-342.498	157
					-65.742	300
					-32.527	256
					-2	115
					-14.866	210
					-9.22	380
					-4.472	206
					-391.143	2
					-28	191
					-41.037	130
					-25.08	235
					-176.819	174
					-10.63	61
					-4	124
					-40.311	317
					-73.553	259
					-14.866	224
					-1	152
					-48.703	322
					-69.065	90
					-124.423	182
					-180.325	309
					-127.945	80
					-7	289
					-13	290
					-12.806	9
					-31.623	338
					-196.084	180
					-26.401	357
					-15.297	357
					-106.775	65
					-340.595	51
					-3.606	352
					-7.211	360
					-33	27
					-35.511	100
					-5	141
					-309.045	251
					-157.686	273
					-283.143	130
					-27.803	161
					-70.937	215
					-231.311	134
					-95.079	224
					-14.422	368
					-102.883	192
					-32.65	268
					-322.273	343
					-13	226
					-147.122	146
					-87.664	178
					-156.029	210
					-357.883	293
					-12	317
					-105.759	242
					-99.202	353
					-51.923	353
					-10	217
					-46	156
					-178.869	71
					-17.464	349
					-338.386	191
					-130.817	341
					-71.197	311
					-293.002	343
					-7.81	289
					-56.754	336
					-113	207
					-287.044	83
					-52.811	127
					-24.042	267
					-81.394	141
					-335.109	172
					-94.112	340
					-7.28	221
					-100.424	357
					-47.011	317
					-36.069	91
					-137.412	126
					-38.079	330
					-64.413	330
					-160.639	246
					-201.646	73
					-11	148
					-15.652	348
					-268.337	14
					-126.246	236
					-155.052	200
					-5	255
					-253.852	329
					-23	339
					-100.185	212
					-66.573	162
					-328.422	112
					-298.236	140
					-85.604	352
					-243.483	178
					-59.548	286
					-14.765	146
					-164.712	165
					-37.696	186
					-5	73
					-124.908	221
					-114.28	92
					-81.633	185
					-3.606	308
					-1	154
					-4.123	228
					-65.947	322
					-137.713	338
					-152.958	346
					-43.863	269
					-17.029	340
					-184.253	297
					-29	20
					-109.417	321
					-52.773	328
					-5.657	15
					-19.026	101
					-8.944	58
					-116.039	316
					-209.974	258
					-192.751	243
					-84.077	64
					-57.201	280
					-256.018	175
					-33.615	124
					-20.881	131
					-163.811	263
					-9	324
					-14.866	308
					-59.363	336
					-207.772	203
					-53.009	198
					-5.831	340
					-121.248	299
					-128.825	161
					-223.987	269
					-44.777	84
					-240.416	253
					-164.128	221
					-130.062	324
					-1	183
					-99.045	288
					-10.44	312
					-162.631	316
					-167.2	109
					-109.59	154
					-90.355	172
					-13.454	328
					-200.891	94
					-47.011	298
					-116.812	265
					-47.434	273
					-32.311	318
					-173.367	218
					-12	226
					-104.005	311
					-109.986	87
					-161.227	210
					-5	164
					-18.358	290
					-109.018	135
					-137.888	300
					-58.034	282
					-51.971	206
					-101.769	252
					-31.385	184
					-7	93
					-34.059	142
					-46.615	124
					-35.847	195
					-99.328	277
					-30.15	311
					-4.243	255
					-76.217	294
					-16	306
					-92.087	224
					-150.987	132
					-94.021	60
					-6.325	118
					-57.428	242
					-2	161
					-21.095	57
					-135.595	267
					-94.705	153
					-8.544	280
					-18.601	295
					-9.22	289
					-127.346	294
					-1.414	149
					-116.108	75
					-99.985	221
					-13.454	254
					-6.708	265
					-1	162
					-11	104
					-19.925	246
					-18.601	313
					-26.173	178
					-5.657	194
					-82.765	303
					-21.932	313
					-44.385	180
					-20.616	118
					-31.623	150
					-4.472	276
					-104.446	264
					-153.769	267
					-122.589	215
					-72.67	129
					-33.541	76
					-38.897	227
					-26.401	10
					-134.952	221
					-84.723	274
					-4.243	188
					-152.801	59
					-92.914	140
					-58.523	248
					-23.259	304
					-142.201	231
					-97.529	264
					-4	198
					-149.933	105
					-157	149
					-143.126	282
					-6	25
					-14.142	214
					-203.657	241
					-138.159	122
					-207.82	114
					-146.731	292
					-18.111	299
					-68	301
					-175.345	144
					-109.659	62
					-82.873	127
					-26.833	263
					-27.074	48
					-206.475	159
					-39.962	155
					-60.539	182
					-244.233	215
					-48.877	235
					-166.901	190
					-4	102
					-97.837	199
					-73.239	168
					-17.692	133
					-112.508	127
					-80.529	176
					-245.489	170
					-4	220
					-204.071	84
					-78.715	262
					-128.973	270
					-96.54	117
					-145.344	259
					-160.178	176
					-75.166	130
					-53.226	210
					-144.201	219
					-171.493	196
					-65.765	247
					-19.723	238
					-12.649	221
					-155.271	243
					-79.322	256
					-94.578	279
					-5.099	97
					-276.525	211
					-21.541	196
					-111.4	185
					-191.669	219
					-126.289	227
					-221.183	204
					-125.575	177
					-142.032	251
					-238.288	260
					-33	63
					-101	228
					-65.795	153
					-139.979	226
					-80.281	246
					-6	238
					-203.571	276
					-345.654	171
					-2.828	72
					-17.493	112
					-26.87	129
					-19.209	273
					-33.015	266
					-325.297	261
					-120.669	48
					-133.094	242
					-48.26	213
					-2.828	243
					-89.006	239
					-69.26	190
					-94.53	195
					-108.904	212
					-7.81	246
					-64.514	121
					-48.301	235
					-169.189	259
					-228.974	143
					-64.885	251
					-52.173	259
					-260.726	191
					-21.587	263
					-35.735	170
					-97.99	202
					-53.666	244
					-31.78	195
					-2.236	212
					-185.607	252
					-53.666	172
					-37.483	27
					-113.6	232
					-30	262
					-124.776	126
					-128.818	158
					-141.326	215
					-97.201	209
					-75.591	149
					-61.62	97
					-111.221	85
					-8.602	229
					-92.087	246
					-122.967	28
					-391.829	76
					-66.611	230
					-274.046	225
					-69.921	196
					-59.666	202
					-61	232
					-94.515	170
					-247.621	225
					-88.006	70
					-101.833	217
					-102.489	239
					-131.244	253
					-9.434	257
					-183.807	114
					-104.062	106
					-41.11	188
					-85.422	224
					-20.224	177
					-179.134	93
					-64.405	189
					-197.003	228
					-127.664	242
					-70.007	75
					-130.188	65
					-376.927	149
					-180.424	246
					-138.224	238
					-139.789	76
					-155.631	171
					-145.602	129
					-142.972	232
					-53.339	82
					-55	237
					-228.403	241
					-101.213	216
					-130.231	201
					-181.706	242
					-141.397	185
					-133.24	150
					-125.734	88
					-134.015	109
					-387.743	210
					-160.997	241
					-167.693	156
					-144.544	167
					-85.382	208
					-211.291	223
					-116.245	163
					-162.61	35
					-168.268	18
					-157.813	207
					-177.054	82
					-126.143	126
					-94.154	155
					-71	232
					-116.103	198
					-79.762	230
					-89.56	224
					-175.251	25
					-96.302	150
					-130.384	155
					-214.721	183
					-190.436	190
					-91.444	175
					-203.066	171
					-164.195	165
					-169.293	196
					-184.981	201
					-107.019	207
					-148.923	94
					-119.407	231
					-187.267	143
					-276.443	97
					-175.525	144
					-149.967	128
					-196.787	225
					-187.553	219
					-139.463	216
					-232.639	193
					-182.332	196
					-202	108
					-188.215	168
					-109.238	149
					-205	196
					-208.331	85
					-210.447	154
					-198.927	205
					-219.317	220
					-341.013	148
					-120.017	223
					-227.985	175
					-211.492	131
					-421.228	99
					-135	188
					-224	188
					-212.276	122
					-221.84	159
					-214.756	186
					-225.834	196
					-160.552	202
					-237.945	205
					-139.262	33
					-154.26	142
					-140.129	210
					-239.309	61
					-232.157	212
					-180.701	129
					-233.324	181
					-159.355	205
					-249.231	39
						144
						192
						185
						115
						209
						183
						191
						43
						173
						197
						81
						132
						91
						200
						116
						169
						193
						172
						166
						188
						164
						166
						192
						162
						158
						180
						100
						104
						140
						112
						191
						160
						91
						158
						189
						100
						144
						168
						153
						115
						73
						152
						152
						186
						129
						74
						170
						143
						122
						174
						176
						174
						177
						144
						82
						113
						85
						145
						125
						69
						89
						160
						139
						33
						148
						108
						93
						134
						154
						150
						159
						161
						138
						151
						122
						114
						72
						121
						153
						115
						142
						120
						139
						91
						114
						124
						133
						57
						106
						87
						102
						104
						125
						125
						61
						131
						93
						105
						92
						91
						118
						91
						63
						88
						88
						80
						125
						113
						119
						88
						92
						79
						102
						53
						66
						24
						105
						104
						47
						74
						93
						104
						70
						74
						96
						36
						21
						93
						63
						97
						62
						57
						100
						76
						82
						64
						80
						20
						51
						2
						58
						50
						93
						78
						36
						65
						68
						52
						66
						16
						35
						62
						74
						33
						48
						48
						72
						16
						33
						25
						9
						6
						17
						255
						17
						4
						27
						23
						30
						20
						1
						28
						26
						51
						49
						61
						49
						54
						54
						69
						72
						69
						83
						76
						68
						39
						7
						81
						86
						1
						89
						97
						83
						98
						90
						5
						90
						28
						111
						65
						17
						113
						1
						104
						113
						84
						124
						96
						36
						130
						117
						123
						131
						40
						104
						119
						126
						64
						91
						139
						135
						125
						12
						26
						139
						131
						126
						145
						138
						133
						146
						132
						138
						7
						148
						94
						152
						135
						39
						25
						59
						143
						142
						80
						159
						131
						155
						155
						150
						57
						8
						147
						32
						151
						4
						37
						160
						136
						156
						34
						57
						175
						159
						93
						72
						176
						162
						117
						54
						171
						111
						180
						170
						167
						182
						138
						19
						2
						1
						177
						164
						190
						188
						72
						193
						172
						181
						18
						60
						26
						185
						197
						190
						119
						190
						149
						25
						196
						65
						139
						86
						110
						60
						103
						206
						199
						177
						163
						97
						194
						176
						50
						138
						212
						200
						150
						207
						109
						87
						93
						72
						31
						152
						209
						14
						208
						181
						136
						220
						217
						48
						172
						215
						79
						207
						11
						227
						33
						171
						222
						82
						64
						120
						210
						181
						89
						171
						184
						137
						196
						135
						229
						228
						238
						234
						219
						197
						155
						132
						30
						109
						126
						47
						17
						101
						236
						234
						102
						90
						143
						210
						202
						245
						247
						181
						35
						245
						209
						188
						143
						194
						86
						217
						62
						14
						131
						162
						53
						255
						255
						226
						255
						253
						2
						214
						235
						122
						205
						69
						123
						184
						254
						255
						221
						49
						86
						87
						149
						62
						111
						255
						182
						195
						208
						162
						175
						245
						199
						27
						71
						135
						62
						11
						255
						255
						237
						182
						255
						140
						26
						208
						147
						64
						123
						43
						71
						149
						165
						202
						142
						13
						249
						255
						255
						57
						246
						255
						255
						250
						144
						136
						87
						183
						215
						67
						255
						255
						19
						158
						224
						166
						233
						195
						175
						12
						4
						133
						100
						255
						255
						255
						40
						155
						158
						32
						129
						18
						145
						175
						252
						77
						60
						168
						59
						255
						223
						115
						179
						245
						255
						220
						255
						151
						255
						5
						137
						205
						88
						163
						206
						27
						255
						255
						174
						76
						53
						7
						255
						184
						118
						150
						255
						196
						33
						255
						135
						241
						231
						224
						210
						121
						255
						248
						47
						255
						120
						80
						180
						255
						3
						102
						255
						146
						117
						62
						255
						175
						42
						255
						255
						222
						239
						71
						255
						197
						171
						190
						255
						168
						129
						96
						229
						250
						100
						22
						112
						163
						240
						204
						120
						255
						255
						255
						150
						18
						251
						240
						94
						3
						230
						190
						34
						255
						143
						73
						85
						92
						144
						180
						103
						206
						255
						255
						77
						190
						236
						219
						142
						255
						229
						206
						11
						166
						87
						255
						38
						255
						191
						166
						143
						255
						124
						255
						181
						155
						72
						53
						151
						255
						127
						255
						255
						82
						255
						23
						1
						201
						255
						222
						98
						103
						249
						255
						255
						255
						182
						255
						231
						255
						135
						170
						255
						27
						47
						71
						95
						255
						186
						146
						114
						208
						255
						226
						255
						153
						125
						139
						255
						90
						69
						59
						255
						212
						255
						255
						155
						173
						19
						185
						255
						144
						255
						248
						58
						255
						255
						47
						142
						152
						117
						244
						255
						255
						5
						107
						234
						255
						242
						177
						24
						200
						213
						255
						255
						33
						75
						108
						138
						169
						103
						255
						217
						191
						255
						255
						236
						58
						255
						255
						255
						114
						240
						255
						255
						101
						116
						255
						255
						99
						61
						135
						8
						255
						255
						255
						255
						255
						61
						44
						255
						241
						247
						151
						82
						44
						152
						249
						255
						225
						169
						226
						87
						255
						255
[truncated: 1,209 more rows]

## Sheet: S 1
Figure S1			1a	ET ratio					1c	CTL contacts with MEC-1 target cells (h)						1d	lethal contacts			1e	Lag phase until apoptosis (h)			1f	Kills per CTL
				1	98.4	98.5	95.1			MEC-1 single	MEC-1/OVA single		MEC-1/OVA multiple				before	after			multiple	single			0
				2	97.3	97.2	92.5			nonlethal	lethal	nonlethal	lethal	nonlethal			apoptosis (h)				3.72	0.51			0
				4	93.2	90.9	92.7			0.03	4.92	2.52	0.51	1			0.48	0.16			5.05	2.56			0
				8	86.9	83.9	86.3			0.08	3.6	4.47	2.52	3.2			0.56	0.21			2.85	2.85			0
				16	74.4	73.9	82.3			0.13	1.14	3.27	7.73	2.2			0.77	0.61			11.13	6.04			0
				32	55.6	49.6	63.1			0.05	0.98	0.18	1.87	1.3			0.82	0.38			11.38	1.18			0
				64	43.1	27.4	52.9			0.08	0.15	0.06	2.29	7.6			0.86	0.47			6.77	4.97			0
				128	23.8	8.9	21.3			0.07	6	1.39	4.3	1.5			0.96	0.4			8.33	1.83			0
				256	19.3	-9.5	-7.5			0.2	1.96	0.2	2.54	0.5			0.96	1.03			8	3.13			0
										0.17	0.94	0.3	0.99	3.8			1.11	0.63			6.04	4.93			0
										0.42	2.52	0.03	1.18	13.4			1.2	0.67			1.18	5.3			0
										0.27	1.13	0.13	1.89	1.3			1.27	1.06			4.97	1.81			0
										0.05	2.97	0.07	2.28	4.3			1.38	0.59			2.71	0.83			0
										0.1	0.26	3.34	1	0.3			1.73	0.23			5.56	3.6			0
										0.08	0.27	0.17	0.29	1.5			1.93	0.18			0.9	0.62			0
										0.07	1.92	0.29	0.61	0.6			2.17	0.59			7.06	1.13			0
										0.13	1.7	0.43	2.78	0.9			2.22	1			1.83	3.17			0
										0.15	1.22	0.02	1.73	1.5			3.06	2.66			3.13	0.26			0
										0.08	1.79	0.04	0.83	0.7			3.22	0.18			1.71	0.27			0
										0.17	1.87	0.2	1.85	1.6			5.01	0.08			4.93	2.46			1
										0.6	1.81	0.08	0.53	0.4			6.35	0.58			0.51	1.92			1
										0.03	0.9	0.54	1.7	3.9			6.71	4.23			2.56	1.7			1
										0.05	1.44	0.03	6.12	0.3			8.1	0.5			5.94	1.22			1
										0.13	0.19	0.58	4.92	20.3							5.3	1.83			1
										0.2	0.21	0.13	5.96	0.7							4.91	1.87			1
										0.07	1.04	0.13	0.51	0.2							4.34	1.82			1
										0.25	0.87	0.5	3.98	3.04							1.16	0.9			1
										0.07	1.58	0.32	0.6								1.81	1.44			1
										0.03	0.23	1.98	2.23								0.59	0.28			1
										0.7	1.12	1.06	0.97								0.83	0.21			1
										0.27		0.25	0.44								3.6	1.78			1
										0.38		2.03	3.6								3.88	0.87			1
										0.32		0.19	5.88									1.58			1
										0.03		0.25										0.23			1
										0.02		0.46										1.17			1
										1.05		0.17										3.23			1
										0.13		0.13										1.42			1
										0.1		0.42										1.93			1
										0.23		0.19													1
										0.15		0.03													1
										0.37		0.06													1
										0.9		0.06													1
										0.52		0.58													1
										0.08		0.03													1
										0.03		0.11													1
										0.4		0.11													1
										0.07		0													1
										0.28		0.58													1
										0.05		0.05													1
										0.15		0.11													1
										0.38		0.4													1
										0.5		0.21													1
										0.2		0.33													1
										0.03		0.96													1
												4.46													1
												5.26													1
												0.7													1
												0.29													1
												0.04													1
												0.28													1
												0.14													1
												0.49													1
												0.33													1
												0.88													1
												2.03													1
												0.06													1
												0.22													1
												0.06													1
												0.2													1
												0.33													2
												0.46													2
												0.1													2
												0.07													2
												0.09													2
												0.79													2
												1.16													2
												0.76													2
												0.83													2
												0.08													2
												3.76													2
																									2
																									2
																									2
																									2
																									2
																									2
																									2
																									2
																									2
																									2
																									2
																									2
																									2
																									2
																									2
																									2
																									2
																									3
																									3
																									3
																									3
																									3
																									3
																									3
																									3
																									3
																									3
																									3
																									3
																									3
																									4
																									4
																									4
																									4
																									4
																									4
																									4
																									5
																									5
																									6
																									7
																									9
																									10

## Sheet: S 2
Figure S2			2b	Lag time until apoptosis			2c	B16F10/OVA						2d	Contacts			2g	Contacts							2h	Lag time until apoptosis					2i	Contacts before/after apoptosis					2k		B16F10/OVA							2l	Killing efficiency (%)
				B16F10/OVA				parental	OVA						B16F10/OVA				BLM			MV3					BLM		MV3				BLM		MV3				ET ratio	IgG			anti-FasL					no CTL	wt
				single	multiple			single	single		multiple				before	after			single		multiple	single		multiple			single	multiple	single	multiple			before	after	before	after			1:4	75.8	47.1	57.9	69.4	47.8	40.5			2.4	8.1
				5.33	0.9			nonlethal	nonlethal	lethal	nonlethal	lethal			0.48	0.16			nonlethal	lethal	lethal	nonlethal	lethal	lethal			0.63	0.5	n.d.	17.6			0.09	0.54	0.38	1.54				MEC-1/OVA								0	9.1
				14.38	2			0.03	0.9	0.95	1	1.1			0.56	0.21			1.46	0.67	1.12	0.34	n.d.	2.62			0.86	17.6		15.3			0.27	0.33	1.27	0.98				IgG			anti-FasL					1.8	12.8
				1.94	1.45			0.08	0.2	0.17	3.2	1.2			0.77	0.61			0.24	3.91	0.37	0.03		0.93			0.37	1.2		9.3			0.33	0.09	2.27	1.62			1:32	84.6	67.3	59.7	76.3	70.1	61.3			2.2	6.5
				0.3	3.35			0.13	0.6	7.6	2.2	0.5			0.82	0.38			0.53	0.53	10.49	0.27		0.45			5.45	14.8		24.5			0.42	0.94															14.8
				1.21	27.175			0.05	0.6	2.7	1.3	4.1			0.86	0.47			0.71	1.75	3.59	0.05		5.95			1.62	0.1		24.1			0.45	0.83
				5.95	5.3			0.08	0.4	1.63	7.6	12.6			0.96	0.4			0.28	1.3	1.67	0.78		8.09			0.5	5		38.6			0.67	0.03
				7.6	7			0.07	0.1	0.46	1.5	3.7			0.96	1.03			0.43	2.1	3.91	0.09		24.3			17.6	1.5		4.98			1.13	0.74
					21.1			0.2	1.3		0.5	2.3			1.11	0.63			4.5	2.8	1.62	0.5		2.07			14.8	1.1		20.09			1.17	2.73
					13			0.17	1.2		3.8	0.6			1.2	0.67			0.33		1.17	0.1		0.75				26.4		21.98			1.31	0.94
					0.4			0.42	2.2		13.4	4.6			1.27	1.06			0.95		0.38	0.05		3.98				0.63		1.87			1.48	1.36
					0.4			0.27	0.9		1.3	0.5			1.38	0.59			0.24		0.42	0.09		1.44				0.86		18.47			1.62	5.02
					14.4			0.05	0.4		4.3	0.4			1.73	0.23			0.49		3.74	0.46		0.93				0.88					1.75	0.13
					1.9			0.1	0.3		0.3	7.4			1.93	0.18			0.13		3.26	1.56		0.58				0.37					2.2	1.83
					11.2			0.08	3.6		1.5	17.2			2.17	0.59			5.93		2.32	0.48		1.08				20.08					2.28	0.28
					3.7			0.07	1.4		0.6	7.6			2.22	1			0.06		25.25	0.41		2.19				5.45					2.88	2.48
					1.2			0.13	2.9		0.9	1.2			3.06	2.66			1.02			0.68						6.2					3.09	2.73
					6			0.15	3.3		1.5	2.3			3.22	0.18			1.95			0.26						3.64					3.13	2.64
					27.1			0.08	1.4		0.7	13.4			5.01	0.08			0.47			0.06						20.39					3.53	2.65
					2.8			0.17	0.6		1.6	0.8			6.35	0.58			2.13			0.06						1.62					3.91	3.05
					16.2			0.6	3.2			1			6.71	4.23			0.53			0.08											6.19	1.32
					18.2			0.03	2			0.2			8.1	0.5			8.89			0.15											0.38	1.54
					7.6			0.05	0.1			7.8							0.8			0.18											1.27	0.98
					9.7			0.13	0.2			1.7							0.33			0.14											2.27	1.62
					6.9			0.2	0.1			0.6							2.08			0.5
					21.5			0.07	0.2			3.2							0.23			0.28
								0.25	0.1			8.2							0.06			0.35
								0.07	0.2			3.1							0.88			0.08
								0.03	0.2										2.25			0.13
								0.7	1.1										0.06			0.03
								0.27	0.3										0.18			0.78
								0.38	0.1										0.25			0.17
								0.32	0.9										0.53			0.13
								0.03	0.9										0.27			0.1
								0.02	1.2													0.11
								1.05	0.1													0.74
								0.13	0.1													0.48
								0.1	0.6													0.76
								0.23	0.1
								0.15	0.1
								0.37	1.3
								0.9	0.8
								0.52	0.4
								0.08	0.4
								0.03	1
								0.4	0.2
								0.07	0.2
								0.28	0.4
								0.05	1
								0.15	0.6
								0.38	0.3
								0.5	0.1
								0.2	6.4
								0.03	1.1
									0.2
									0.2
									0.8
									0.4
									0.2
									0.2
									1.4
									2.2
									0.1
									0.4
									0.3
									2.4
									0.5
									1.2
									1.2
									1.2
									0.9
									2.6
									1.2
									0.1
									0.5
									0.1
									1.3
									0.3
									0.5
									0.5
									1.8
									0.3
									1.2
									0.2
									0.8
									0.2
									0.5
									0.2
									0
									0.7
									10
									1.6
									0.3
									1.4
									0.7
									1.9
									8.1
									0.7
									0.2
									0.5
									1.7
									0.4
									0.2
									2.8
									4.2
									4
									2.6
									0.6
									0.2
									0.6
									0.3
									1.1
									3.1
									0.3
									0.2
									0.4
									0.1
									0.4
									0.1
									1.2
									0.3
									0.2
									0.2
									0.5
									0.4
									0.6
									0.2
									0.6
									0.2
									0.5
									0.8
									0.3
									0.2
									0.3
									0.4
									0.7
									0.2
									0.2
									0.1
									2.3
									0.9
									2.5
									0.3
									0.4
									0.5
									0.4
									0.1
									0.3
									3.8
									2.6
									6.4
									2.8
									0.8
									0.8
									0.7
									0.6
									4.3
									0
									0.1
									0.2
									0.7
									0.1
									0.7
									0.3
									0.3
									0.2
									0.7
									0.7
									0.2
									0.5
									0.1
									0.1
									0.1
									0.5
									0.1
									0.8
									0.2
									0.4
									0.1
[truncated: 2 more columns]

## Sheet: S 3
Figure S3			3g	NLS-GFP+ cells				3j		cell with <5 foci per nucleus (%)							cells with >= 5 foci per nucleus (%)
				no CTL	wt	prf-/-			medium	88.8	90.1	95.6	97.5	96.4	89	88.9	11.2	9.9	4.4	2.5	3.6	11	11.1
				1.6	22.8	2.3			1-2	53.8	63.2		56.4	62.1	69.2	79.1	46.2	36.8		43.6	37.9	30.8	20.9
				1.8	32.7	4.3			1-4	74.4	79.5	86.9	70.8	77	83.5	87.8	25.6	20.5	13.1	29.2	23	16.5	12.2
				1.9	17.2	2.5			1-8	83	78.4		82.3	84.4	77.4	78.4	17	21.6		17.7	15.6	22.6	21.6
					14.3				1-2 prf	91	91.3		85.1	84.4	91.3	92.5	9	8.7		14.9	15.6	8.7	7.5
									1-4 prf	88.8	88		85.8	93.9	89	87.8	11.2	12		14.2	6.1	11	12.2
									1-8 prf	95.7	85.5		89.6	90.3	92.4	90.2	4.3	14.5		10.4	9.7	7.6	9.8
									Etoposide	45.1	57.1		31.8	48.6	47	59.5	54.9	42.9		68.2	51.4	53	40.5

## Sheet: S 4
Figure S4			4e	perforin events prior to the last one									4c-d	perforin events in single CTL kills		4e	Number of perforin events / contact duration
				0		1		2		≥3							lethal		nonlethal
				Time (h)	survival	Time (h)	survival	Time (h)	survival	Time (h)	survival			8			Duration (h)	Number	Duration (h)	Number
				0.166667	0.956522	0.273333	0.947368	0.09	0.875	0.26	0.5			3			0.24	2	0.08	1
				0.243333	0.913043	0.446667	0.894737	0.223333	0.75	11.81	0.5			3			2.06	5	3.26	1
				0.35	0.869565	0.466667	0.842105	0.293333	0.625	0.13	0.909091			1			4.34	4	0.5	1
				0.523333	0.826087	1.21	0.842105	0.296667	0.5	0.156667	0.818182			1			3.28	7	1.23	1
				0.61	0.782609	1.31333	0.842105	0.35	0.375	0.22	0.727273			5			1.63	4	0.57	2
				1.11667	0.782609	1.36333	0.842105	1.20667	0.25	0.333333	0.727273			1			3.59	6	0.6	1
				2.51667	0.782609	1.80333	0.842105	3.81333	0.25	0.356667	0.623377			6			2.01	2	3.11	7
				3.33667	0.733696	2.04	0.77193	13.95	0.25	0.426667	0.519481			1			0.45	1	0.19	1
				4.27667	0.733696	2.65	0.77193			0.43	0.415584			2			0.96	2	0.79	3
				4.90667	0.733696	4.21	0.77193			0.456667	0.311688			1			1.29	1	0.54	1
				7.06667	0.733696	5.01667	0.77193			1.79667	0.311688			2			2.11	8	0.13	1
				7.11333	0.733696	5.07333	0.77193			4.60667	0.311688			1			0.5	1	0.06	1
				10.8833	0.733696	5.13667	0.77193			4.91333	0.311688			2			3.02	5	0.04	1
				10.9567	0.733696	6.92	0.77193							3			0.93	1	1.27	1
				11.2	0.733696	7.38667	0.77193										2.42	1	4.07	2
				11.4433	0.733696	8.67333	0.77193										2.03	1	1.42	1
				11.7867	0.733696	10.6933	0.77193										0.8	2	0.47	1
				11.9667	0.733696	15.85	0.77193										1.79	2	2.01	2
				15.81	0.733696	23.02	0.77193										0.94	1	3.5	3
				16.1233	0.733696												1.12	4	5.08	1
				16.49	0.733696												4.02	2	0.61	1
				22.76	0.733696												1.92	3	0.28	1
				23.4167	0.733696												1.29	6	0.26	1
																	1.32	1	4.36	1
																	0.17	2	2.62	1
																	0.54	1	1.49	2
																	3.92	5	1.52	1
																	2.25	5	2.25	1
																	0.66	1	3.33	1
																	1.2	2	1.63	2
																	0.54	1	0.29	1
																	0.72	1	0.74	1
																	1.22	1	0.2	2
																	8.58	3	0.8	2
																	0.68	6	1.28	2
																	0.5	1	1.04	1
																	1.77	2	0.31	1
																	1.36	1	0.18	1
																	1.05	5	0.53	1
																	1.51	8	0.31	2
																	0.93	3	0.75	1
																	0.86	3	1.36	1
																	0.73	1	0.35	1
																	3.91	1	1.06	1
																	1.77	1	0.78	2
																			1.78	1
																			0.09	1
																			0.14	1
																			0.81	3
																			0.51	1
																			3.22	1
																			6.03	4
																			0.65	1
																			4.44	1
																			5.11	2
																			0.77	1
																			0.7	1
																			1.86	1
																			0.11	1
																			0.11	1
																			0.31	1
																			3.33	1
																			3.08	1
																			0.85	2
																			0.61	1

[truncated: 2 more sheets: S 5, S 6]
